# Supplementary material for: The Deposition of Hydroxyapatite Particles Within an Organic Matrix on the Surface of Poly(lactic acid)
Source: Int J Mol Sci. 2024 Oct 29;25(21):11587. doi: 10.3390/ijms252111587 (PMC11546348; doi:10.3390/ijms252111587)
Supplement: Supplementary file 1 [file ijms-25-11587-s001.zip]

Archive with 1 entries (1 files):
- ijms-3221443-supplementary.pdf
